# Supplementary material for: Inhibition of CYP450 family 1 subfamily B member 1 (CYP1B1) expression in macrophage reduces the inflammatory response in type 2 diabetes mellitus combined with tuberculosis
Source: Front Endocrinol (Lausanne). 2025 Aug 21;16:1617292. doi: 10.3389/fendo.2025.1617292 (PMC12408331; doi:10.3389/fendo.2025.1617292)
Supplement: Supplementary Table 1 — Detailed results of GO enrichment analysis. [file DataSheet1.csv]

	ONTOLOGY	ID	Description	GeneRatio	BgRatio	pvalue	p.adjust	qvalue	geneID	Count
GO:0006958	BP	GO:0006958	complement activation classical pathway	45769	42/18870	1.51E-07	0.000163399	0.000100504	C1QB/C1QA/C1QC/SERPING1	4
GO:0002455	BP	GO:0002455	humoral immune response mediated by circulating immunoglobulin	45769	55/18870	4.54E-07	0.000179567	0.000110449	C1QB/C1QA/C1QC/SERPING1	4
GO:0098883	BP	GO:0098883	synapse pruning	45738	14/18870	4.96E-07	0.000179567	0.000110449	C1QB/C1QA/C1QC	3
GO:0006956	BP	GO:0006956	complement activation	45769	67/18870	1.01E-06	0.00027444	0.000168804	C1QB/C1QA/C1QC/SERPING1	4
GO:0002460	BP	GO:0002460	adaptive immune response based on somatic recombination of immune receptors built from immunoglobulin superfamily domains	45830	380/18870	3.64E-06	0.000714422	0.000439431	JAK2/SOCS3/C1QB/C1QA/C1QC/SERPING1	6
GO:0150146	BP	GO:0150146	cell junction disassembly	45738	27/18870	3.95E-06	0.000714422	0.000439431	C1QB/C1QA/C1QC	3
GO:0052548	BP	GO:0052548	regulation of endopeptidase activity	45799	288/18870	1.70E-05	0.002638673	0.001623011	JAK2/TNFSF10/S100A8/GAS6/SERPING1	5
GO:2001235	BP	GO:2001235	positive regulation of apoptotic signaling pathway	45769	145/18870	2.20E-05	0.002979633	0.001832731	JAK2/TNFSF10/ATF3/S100A8	4
GO:0052547	BP	GO:0052547	regulation of peptidase activity	45799	312/18870	2.50E-05	0.003015362	0.001854707	JAK2/TNFSF10/S100A8/GAS6/SERPING1	5
GO:0043281	BP	GO:0043281	regulation of cysteine-type endopeptidase activity involved in apoptotic process	45769	163/18870	3.48E-05	0.003771958	0.002320079	JAK2/TNFSF10/S100A8/GAS6	4
GO:0031102	BP	GO:0031102	neuron projection regeneration	45738	58/18870	4.07E-05	0.004015672	0.002469984	JAK2/ADM/KREMEN1	3
GO:0050878	BP	GO:0050878	regulation of body fluid levels	45799	365/18870	5.29E-05	0.004783064	0.002941996	JAK2/ADM/PLSCR1/GAS6/SERPING1	5
GO:0031099	BP	GO:0031099	regeneration	45769	191/18870	6.45E-05	0.005383664	0.003311417	JAK2/ADM/KREMEN1/GAS6	4
GO:2000116	BP	GO:2000116	regulation of cysteine-type endopeptidase activity	45769	195/18870	6.99E-05	0.005418164	0.003332637	JAK2/TNFSF10/S100A8/GAS6	4
GO:0016064	BP	GO:0016064	immunoglobulin mediated immune response	45769	205/18870	8.49E-05	0.006088346	0.003744857	C1QB/C1QA/C1QC/SERPING1	4
GO:0019724	BP	GO:0019724	B cell mediated immunity	45769	208/18870	8.98E-05	0.006088346	0.003744857	C1QB/C1QA/C1QC/SERPING1	4
GO:0060670	BP	GO:0060670	branching involved in labyrinthine layer morphogenesis	45710	13/18870	0.000100424	0.006409444	0.00394236	ADM/SOCS3	2
GO:0150076	BP	GO:0150076	neuroinflammatory response	45738	82/18870	0.000114749	0.006485061	0.003988871	JAK2/BPGM/C1QA	3
GO:0043434	BP	GO:0043434	response to peptide hormone	45799	430/18870	0.000114749	0.006485061	0.003988871	JAK2/TNFSF10/ADM/SOCS3/CYP1B1	5
GO:0007596	BP	GO:0007596	blood coagulation	45769	224/18870	0.00011954	0.006485061	0.003988871	JAK2/PLSCR1/GAS6/SERPING1	4
GO:0050817	BP	GO:0050817	coagulation	45769	229/18870	0.000130154	0.006637525	0.00408265	JAK2/PLSCR1/GAS6/SERPING1	4
GO:0007599	BP	GO:0007599	hemostasis	45769	231/18870	0.000134586	0.006637525	0.00408265	JAK2/PLSCR1/GAS6/SERPING1	4
GO:0006959	BP	GO:0006959	humoral immune response	45769	258/18870	0.000205705	0.009703893	0.00596873	C1QB/C1QA/C1QC/SERPING1	4
GO:1901655	BP	GO:1901655	cellular response to ketone	45738	103/18870	0.000225545	0.010196499	0.006271725	JAK2/GAS6/CYP1B1	3
GO:0046425	BP	GO:0046425	regulation of receptor signaling pathway via JAK-STAT	45738	106/18870	0.000245481	0.010653897	0.006553064	JAK2/SOCS3/CYP1B1	3
GO:0043280	BP	GO:0043280	positive regulation of cysteine-type endopeptidase activity involved in apoptotic process	45738	111/18870	0.000281186	0.011734095	0.007217479	JAK2/TNFSF10/S100A8	3
GO:0060713	BP	GO:0060713	labyrinthine layer morphogenesis	45710	22/18870	0.000295526	0.011875771	0.007304622	ADM/SOCS3	2
GO:1904892	BP	GO:1904892	regulation of receptor signaling pathway via STAT	45738	119/18870	0.000345019	0.013369497	0.008223392	JAK2/SOCS3/CYP1B1	3
GO:0032816	BP	GO:0032816	positive regulation of natural killer cell activation	45710	26/18870	0.000414611	0.015100765	0.009288271	JAK2/GAS6	2
GO:0051384	BP	GO:0051384	response to glucocorticoid	45738	127/18870	0.000417533	0.015100765	0.009288271	JAK2/ADM/CYP1B1	3
GO:2001056	BP	GO:2001056	positive regulation of cysteine-type endopeptidase activity	45738	129/18870	0.000437073	0.015171808	0.009331969	JAK2/TNFSF10/S100A8	3
GO:0060669	BP	GO:0060669	embryonic placenta morphogenesis	45710	27/18870	0.000447463	0.015171808	0.009331969	ADM/SOCS3	2
GO:0031960	BP	GO:0031960	response to corticosteroid	45738	149/18870	0.00066552	0.021881495	0.013459004	JAK2/ADM/CYP1B1	3
GO:0086004	BP	GO:0086004	regulation of cardiac muscle cell contraction	45710	35/18870	0.000754249	0.023574405	0.014500289	FGF13/KCNJ2	2
GO:0010950	BP	GO:0010950	positive regulation of endopeptidase activity	45738	156/18870	0.000760465	0.023574405	0.014500289	JAK2/TNFSF10/S100A8	3
GO:0002449	BP	GO:0002449	lymphocyte mediated immunity	45769	368/18870	0.00078813	0.023753369	0.014610367	C1QB/C1QA/C1QC/SERPING1	4
GO:0071548	BP	GO:0071548	response to dexamethasone	45710	39/18870	0.000936678	0.027467435	0.016894838	JAK2/CYP1B1	2
GO:0010952	BP	GO:0010952	positive regulation of peptidase activity	45738	170/18870	0.000975348	0.027848761	0.017129386	JAK2/TNFSF10/S100A8	3
GO:1903115	BP	GO:1903115	regulation of actin filament-based movement	45710	41/18870	0.001035077	0.027921151	0.017173912	FGF13/KCNJ2	2
GO:0007259	BP	GO:0007259	receptor signaling pathway via JAK-STAT	45738	174/18870	0.001043105	0.027921151	0.017173912	JAK2/SOCS3/CYP1B1	3
GO:2001233	BP	GO:2001233	regulation of apoptotic signaling pathway	45769	398/18870	0.001055085	0.027921151	0.017173912	JAK2/TNFSF10/ATF3/S100A8	4
GO:0014002	BP	GO:0014002	astrocyte development	45710	43/18870	0.00113824	0.028720712	0.017665711	S100A8/C1QA	2
GO:0032814	BP	GO:0032814	regulation of natural killer cell activation	45710	43/18870	0.00113824	0.028720712	0.017665711	JAK2/GAS6	2
GO:0060711	BP	GO:0060711	labyrinthine layer development	45710	46/18870	0.001301869	0.031178261	0.019177315	ADM/SOCS3	2
GO:0097696	BP	GO:0097696	receptor signaling pathway via STAT	45738	188/18870	0.001303558	0.031178261	0.019177315	JAK2/SOCS3/CYP1B1	3
GO:0042060	BP	GO:0042060	wound healing	45769	423/18870	0.001321843	0.031178261	0.019177315	JAK2/PLSCR1/GAS6/SERPING1	4
GO:0072538	BP	GO:0072538	T-helper 17 type immune response	45710	47/18870	0.001358771	0.031302891	0.019253973	JAK2/SOCS3	2
GO:0071466	BP	GO:0071466	cellular response to xenobiotic stimulus	45738	192/18870	0.001384828	0.031302891	0.019253973	CMBL/GAS6/CYP1B1	3
GO:0001774	BP	GO:0001774	microglial cell activation	45710	49/18870	0.001476099	0.032031341	0.019702033	JAK2/C1QA	2
GO:0046427	BP	GO:0046427	positive regulation of receptor signaling pathway via JAK-STAT	45710	49/18870	0.001476099	0.032031341	0.019702033	JAK2/CYP1B1	2
GO:0071385	BP	GO:0071385	cellular response to glucocorticoid stimulus	45710	50/18870	0.001536519	0.032581418	0.020040378	JAK2/CYP1B1	2
GO:0001763	BP	GO:0001763	morphogenesis of a branching structure	45738	203/18870	0.001624607	0.032581418	0.020040378	ADM/SOCS3/FGF13	3
GO:0002269	BP	GO:0002269	leukocyte activation involved in inflammatory response	45710	52/18870	0.001660859	0.032581418	0.020040378	JAK2/C1QA	2
GO:0031103	BP	GO:0031103	axon regeneration	45710	52/18870	0.001660859	0.032581418	0.020040378	JAK2/KREMEN1	2
GO:1904894	BP	GO:1904894	positive regulation of receptor signaling pathway via STAT	45710	53/18870	0.001724774	0.032581418	0.020040378	JAK2/CYP1B1	2
GO:2001238	BP	GO:2001238	positive regulation of extrinsic apoptotic signaling pathway	45710	53/18870	0.001724774	0.032581418	0.020040378	TNFSF10/ATF3	2
GO:0008016	BP	GO:0008016	regulation of heart contraction	45738	208/18870	0.00174168	0.032581418	0.020040378	ADM/FGF13/KCNJ2	3
GO:1901654	BP	GO:1901654	response to ketone	45738	208/18870	0.00174168	0.032581418	0.020040378	JAK2/GAS6/CYP1B1	3
GO:0046474	BP	GO:0046474	glycerophospholipid biosynthetic process	45738	210/18870	0.001789952	0.032916905	0.020246731	SOCS3/PLSCR1/CHPT1	3
GO:0002443	BP	GO:0002443	leukocyte mediated immunity	45769	466/18870	0.001886293	0.034110466	0.020980873	C1QB/C1QA/C1QC/SERPING1	4
GO:0042594	BP	GO:0042594	response to starvation	45738	218/18870	0.001991418	0.034860134	0.021441984	ADM/ATF3/GAS6	3
GO:0061900	BP	GO:0061900	glial cell activation	45710	57/18870	0.001992008	0.034860134	0.021441984	JAK2/C1QA	2
GO:0098900	BP	GO:0098900	regulation of action potential	45710	59/18870	0.002132533	0.036444922	0.022416765	FGF13/KCNJ2	2
GO:0050808	BP	GO:0050808	synapse organization	45769	483/18870	0.002149747	0.036444922	0.022416765	C1QB/FGF13/C1QA/C1QC	4
GO:0071384	BP	GO:0071384	cellular response to corticosteroid stimulus	45710	60/18870	0.002204514	0.036798429	0.022634203	JAK2/CYP1B1	2
GO:0097191	BP	GO:0097191	extrinsic apoptotic signaling pathway	45738	229/18870	0.002290799	0.037505259	0.023068963	JAK2/TNFSF10/ATF3	3
GO:0031667	BP	GO:0031667	response to nutrient levels	45769	495/18870	0.002350455	0.037505259	0.023068963	ADM/ATF3/GAS6/CYP1B1	4
GO:0046824	BP	GO:0046824	positive regulation of nucleocytoplasmic transport	45710	62/18870	0.0023519	0.037505259	0.023068963	JAK2/GAS6	2
GO:0022411	BP	GO:0022411	cellular component disassembly	45769	497/18870	0.002385127	0.037505259	0.023068963	C1QB/FGF13/C1QA/C1QC	4
GO:0008631	BP	GO:0008631	intrinsic apoptotic signaling pathway in response to oxidative stress	45710	63/18870	0.0024273	0.037623157	0.023141481	JAK2/CYP1B1	2
GO:0031100	BP	GO:0031100	animal organ regeneration	45710	64/18870	0.002503835	0.038262834	0.023534937	ADM/GAS6	2
GO:0071356	BP	GO:0071356	cellular response to tumor necrosis factor	45738	238/18870	0.002555533	0.038510457	0.023687247	JAK2/GAS6/CYP1B1	3
GO:0002274	BP	GO:0002274	myeloid leukocyte activation	45738	241/18870	0.002647818	0.039354559	0.024206443	JAK2/PLSCR1/C1QA	3
GO:0060047	BP	GO:0060047	heart contraction	45738	243/18870	0.002710478	0.039741473	0.024444428	ADM/FGF13/KCNJ2	3
GO:0006919	BP	GO:0006919	activation of cysteine-type endopeptidase activity involved in apoptotic process	45710	68/18870	0.002821271	0.040814383	0.02510436	JAK2/S100A8	2
GO:0045017	BP	GO:0045017	glycerolipid biosynthetic process	45738	250/18870	0.00293702	0.041929819	0.025790449	SOCS3/PLSCR1/CHPT1	3
GO:0008654	BP	GO:0008654	phospholipid biosynthetic process	45738	254/18870	0.003071576	0.043202484	0.026573248	SOCS3/PLSCR1/CHPT1	3
GO:0003015	BP	GO:0003015	heart process	45738	255/18870	0.003105801	0.043202484	0.026573248	ADM/FGF13/KCNJ2	3
GO:1903522	BP	GO:1903522	regulation of blood circulation	45738	258/18870	0.003209889	0.043467758	0.026736414	ADM/FGF13/KCNJ2	3
GO:0006809	BP	GO:0006809	nitric oxide biosynthetic process	45710	73/18870	0.003243296	0.043467758	0.026736414	JAK2/CYP1B1	2
GO:0034612	BP	GO:0034612	response to tumor necrosis factor	45738	259/18870	0.003245058	0.043467758	0.026736414	JAK2/GAS6/CYP1B1	3
GO:0086001	BP	GO:0086001	cardiac muscle cell action potential	45710	76/18870	0.003509848	0.045881746	0.028221224	FGF13/KCNJ2	2
GO:0086003	BP	GO:0086003	cardiac muscle cell contraction	45710	76/18870	0.003509848	0.045881746	0.028221224	FGF13/KCNJ2	2
GO:0032868	BP	GO:0032868	response to insulin	45738	269/18870	0.003609902	0.046057197	0.028329142	TNFSF10/ADM/SOCS3	3
GO:0042509	BP	GO:0042509	regulation of tyrosine phosphorylation of STAT protein	45710	78/18870	0.003693066	0.046057197	0.028329142	JAK2/SOCS3	2
GO:0046209	BP	GO:0046209	nitric oxide metabolic process	45710	78/18870	0.003693066	0.046057197	0.028329142	JAK2/CYP1B1	2
GO:0055117	BP	GO:0055117	regulation of cardiac muscle contraction	45710	78/18870	0.003693066	0.046057197	0.028329142	FGF13/KCNJ2	2
GO:2001057	BP	GO:2001057	reactive nitrogen species metabolic process	45710	79/18870	0.003786322	0.046683628	0.028714451	JAK2/CYP1B1	2
GO:0007260	BP	GO:0007260	tyrosine phosphorylation of STAT protein	45710	82/18870	0.004072652	0.04964974	0.030538865	JAK2/SOCS3	2
GO:0062023	CC	GO:0062023	collagen-containing extracellular matrix	45831	429/19886	7.20E-06	0.000417396	0.000280284	C1QB/S100A8/PLSCR1/C1QA/C1QC/SERPING1	6
GO:0005581	CC	GO:0005581	collagen trimer	45739	86/19886	0.000129911	0.00376742	0.002529846	C1QB/C1QA/C1QC	3
GO:0072562	CC	GO:0072562	blood microparticle	45739	144/19886	0.000592174	0.011448697	0.007687873	C1QB/C1QC/SERPING1	3
GO:0014704	CC	GO:0014704	intercalated disc	45711	50/19886	0.001515474	0.021974374	0.014755931	FGF13/KCNJ2	2
GO:0031093	CC	GO:0031093	platelet alpha granule lumen	45711	67/19886	0.002702813	0.030098206	0.020211136	GAS6/SERPING1	2
GO:0044291	CC	GO:0044291	cell-cell contact zone	45711	72/19886	0.003113607	0.030098206	0.020211136	FGF13/KCNJ2	2
GO:0031091	CC	GO:0031091	platelet alpha granule	45711	91/19886	0.004922306	0.035160056	0.023610201	GAS6/SERPING1	2
GO:0034774	CC	GO:0034774	secretory granule lumen	45739	322/19886	0.005858578	0.035160056	0.023610201	S100A8/GAS6/SERPING1	3
GO:0060205	CC	GO:0060205	cytoplasmic vesicle lumen	45739	325/19886	0.006010809	0.035160056	0.023610201	S100A8/GAS6/SERPING1	3
GO:0031983	CC	GO:0031983	vesicle lumen	45739	326/19886	0.006062079	0.035160056	0.023610201	S100A8/GAS6/SERPING1	3
